# Supplementary material for: Anxiolytic-like Effect of Inhaled Cinnamon Essential Oil and Its Main Component Cinnamaldehyde in Animal Models
Source: Molecules. 2022 Nov 18;27(22):7997. doi: 10.3390/molecules27227997 (PMC9693619; doi:10.3390/molecules27227997)
Supplement: Supplementary file 1 [file molecules-27-07997-s001.zip]

Archive with 1 entries (1 files):
- molecules-2018814-supplementary.pdf
